# Supplementary material for: Meta-analysis identifying gut microbial biomarkers of Qinghai-Tibet Plateau populations and the functionality of microbiota-derived butyrate in high-altitude adaptation
Source: Gut Microbes. 2024 May 7;16(1):2350151. doi: 10.1080/19490976.2024.2350151 (PMC11086029; doi:10.1080/19490976.2024.2350151)
Supplement: Supplemental Material [file KGMI_A_2350151_SM6862.zip]

Archive with 3 entries (3 files):
- Revised Supplementary Data .xlsx
- Revised Supplementary Material.docx
- Supplementary Data Meta_.xlsx
