# Supplementary material for: Meta-analysis identifying gut microbial biomarkers of Qinghai-Tibet Plateau populations and the functionality of microbiota-derived butyrate in high-altitude adaptation
Source: Gut Microbes. 2024 May 7;16(1):2350151. doi: 10.1080/19490976.2024.2350151 (PMC11086029; doi:10.1080/19490976.2024.2350151)
Supplement: Supplemental Material [file KGMI_A_2350151_SM6862.zip › Revised Supplementary Data .xlsx]

## Sheet: Supplementary Data 1 
Supplementary Data 1 | The RF model of LH vs HH using gut microbial markers at different levels was evaluated.
Timeb Indexa	first time	second time	third time	fourth time	fifth time	sixth time	seventh time	eighth time	ninth time	tenth time	Mean	SD
AUC	1	0.999008	0.967262	0.992063	0.991071	0.973214	0.999008	0.991071	0.991071	0.994048	0.989782	0.0104148
Accuracy	1	0.985507	0.898551	0.956522	0.942029	0.942029	0.985507	0.971014	0.956522	0.985507	0.962319	0.0283997
Sensitiviy	1	1	0.904762	1	1	1	1	0.904762	1	0.952381	0.976191	0.0383917
Spcificity	1	0.979167	0.895833	0.9375	0.916667	0.916667	0.979167	1	0.9375	1	0.95625	0.0377883
Precision	1	0.954545	0.791667	0.875	0.84	0.84	0.954545	1	0.875	1	0.913076	0.0737744
F1 Score	1	0.976744	0.844444	0.933333	0.913043	0.913043	0.976744	0.95	0.933333	0.97561	0.941629	0.042796
a：LH vs HH constructs the model at the OTU level b：A total of 10 samplings were performed, and Time represents the number of samplings
Time Indexc	first time	second time	third time	fourth time	fifth time	sixth time	seventh time	eighth time	ninth time	tenth time	Mean	SD
AUC	0.963294	0.989087	0.851687	0.922619	0.977183	0.950893	0.965774	0.981151	0.969742	0.93502	0.950645	0.0383257
Accuracy	0.942029	0.942029	0.826087	0.869565	0.985507	0.927536	0.884058	0.942029	0.927536	0.913043	0.915942	0.0428946
Sensitiviy	0.809524	1	0.714286	0.857143	0.952381	0.952381	1	0.952381	0.857143	0.809524	0.890476	0.0904761
Spcificity	1	0.916667	0.875	0.875	1	0.916667	0.833333	0.9375	0.958333	0.958333	0.927083	0.0520833
Precision	1	0.84	0.714286	0.75	1	0.833333	0.724138	0.869565	0.9	0.894737	0.852606	0.0971872
F1 Score	0.894737	0.913043	0.714286	0.8	0.97561	0.888889	0.84	0.909091	0.878049	0.85	0.866371	0.0677369
c：LH vs HH constructs the model at the species level
Time Indexd	first time	second time	third time	fourth time	fifth time	sixth time	seventh time	eighth time	ninth time	tenth time	Mean	SD
AUC	0.917659	0.954861	0.840278	0.882937	0.974206	0.943948	0.967262	0.970734	0.969246	0.920635	0.934177	0.042054
Accuracy	0.84058	0.942029	0.782609	0.84058	0.942029	0.927536	0.913043	0.927536	0.869565	0.898551	0.888406	0.0506418
Sensitiviy	0.904762	0.857143	0.809524	0.857143	0.904762	0.857143	1	0.857143	1	0.809524	0.885714	0.0645936
Spcificity	0.8125	0.979167	0.770833	0.833333	0.958333	0.958333	0.875	0.958333	0.8125	0.9375	0.889583	0.0733913
Precision	0.678571	0.947368	0.607143	0.692308	0.904762	0.9	0.777778	0.9	0.7	0.85	0.795793	0.113598
F1 Score	0.77551	0.9	0.693878	0.765957	0.904762	0.878049	0.875	0.878049	0.823529	0.829268	0.8324	0.0653578
d：LH vs HH constructs the model at the genus level
Time Indexe	first time	second time	third time	fourth time	fifth time	sixth time	seventh time	eighth time	ninth time	tenth time	Mean	SD
AUC	0.834821	0.878968	0.816964	0.831349	0.915179	0.806052	0.838294	0.919643	0.893353	0.874008	0.860863	0.0386671
Accuracy	0.84058	0.73913	0.826087	0.666667	0.826087	0.753623	0.753623	0.768116	0.869565	0.710145	0.775362	0.0605408
Sensitiviy	0.571429	1	0.666667	1	0.952381	0.857143	0.857143	1	0.809524	0.952381	0.866667	0.140939
Spcificity	0.958333	0.625	0.895833	0.520833	0.770833	0.708333	0.708333	0.666667	0.895833	0.604167	0.735417	0.135673
Precision	0.857143	0.538462	0.736842	0.477273	0.645161	0.5625	0.5625	0.567568	0.772727	0.512821	0.6233	0.118999
F1 Score	0.685714	0.7	0.7	0.646154	0.769231	0.679245	0.679245	0.724138	0.790698	0.666667	0.704109	0.043022
e：LH vs HH constructs the model at the family level
Time Indexf	first time	second time	third time	fourth time	fifth time	sixth time	seventh time	eighth time	ninth time	tenth time	Mean	SD
AUC	0.78869	0.807044	0.755952	0.774306	0.920635	0.751488	0.787698	0.866567	0.829365	0.806052	0.80878	0.0493911
Accuracy	0.753623	0.753623	0.73913	0.652174	0.884058	0.811594	0.768116	0.855072	0.782609	0.84058	0.784058	0.0636527
Sensitiviy	0.809524	0.761905	0.714286	0.904762	0.857143	0.428571	0.761905	0.809524	0.857143	0.619048	0.752381	0.132651
Spcificity	0.729167	0.75	0.75	0.541667	0.895833	0.979167	0.770833	0.875	0.75	0.9375	0.797917	0.120779
Precision	0.566667	0.571429	0.555556	0.463415	0.782609	0.9	0.592593	0.73913	0.6	0.8125	0.65839	0.132808
F1 Score	0.666667	0.653061	0.625	0.612903	0.818182	0.580645	0.666667	0.772727	0.705882	0.702703	0.680444	0.0688154
f：LH vs HH constructs the model at the orders level
Time Indexg	first time	second time	third time	fourth time	fifth time	sixth time	seventh time	eighth time	ninth time	tenth time	Mean	SD
AUC	0.734623	0.779762	0.797619	0.74504	0.91121	0.713294	0.792659	0.850198	0.815972	0.800099	0.794048	0.0548362
Accuracy	0.724638	0.681159	0.826087	0.73913	0.855072	0.753623	0.782609	0.84058	0.724638	0.782609	0.771014	0.0537601
Sensitiviy	0.714286	0.952381	0.571429	0.571429	0.857143	0.571429	0.619048	0.761905	0.809524	0.761905	0.719048	0.126795
Spcificity	0.729167	0.5625	0.9375	0.8125	0.854167	0.833333	0.854167	0.875	0.6875	0.791667	0.79375	0.102677
Precision	0.535714	0.487805	0.8	0.571429	0.72	0.6	0.65	0.727273	0.53125	0.615385	0.623886	0.094812
F1 Score	0.612245	0.645161	0.666667	0.571429	0.782609	0.585366	0.634146	0.744186	0.641509	0.680851	0.656417	0.0627672
g：LH vs HH constructs the model at the classes level
Time Indexh	first time	second time	third time	fourth time	fifth time	sixth time	seventh time	eighth time	ninth time	tenth time	Mean	SD
AUC	0.740079	0.616567	0.604167	0.6875	0.676587	0.560516	0.631448	0.692956	0.68006	0.680556	0.657044	0.0499837
Accuracy	0.811594	0.710145	0.73913	0.637681	0.73913	0.666667	0.73913	0.710145	0.652174	0.797101	0.72029	0.0546319
Sensitiviy	0.714286	0.47619	0.428571	0.809524	0.571429	0.428571	0.619048	0.619048	0.761905	0.333333	0.576191	0.149754
Spcificity	0.854167	0.8125	0.875	0.5625	0.8125	0.770833	0.791667	0.75	0.604167	1	0.783333	0.120113
Precision	0.681818	0.526316	0.6	0.447368	0.571429	0.45	0.565217	0.52	0.457143	1	0.581929	0.156041
F1 Score	0.697674	0.5	0.5	0.576271	0.571429	0.439024	0.590909	0.565217	0.571429	0.5	0.551195	0.0671734
h：LH vs HH constructs the model at the phylum level

## Sheet: Supplementary Data 2
Supplementary Data 2 | The RF model of LHvsHT using gut microbial markers at different levels was evaluated.
Timeb Indexa	first time	second time	third time	fourth time	fifth time	sixth time	seventh time	eighth time	ninth time	tenth time	Mean	SD
AUC	1	0.99349	0.99783	0.998698	0.994575	0.998264	1	0.998264	1	0.99783	0.997895	0.00211294
Accuracy	1	0.979167	0.989583	0.989583	0.979167	0.989583	1	0.989583	1	0.989583	0.990625	0.00729167
Sensitiviy	1	0.979167	1	0.979167	1	1	1	1	1	0.979167	0.99375	0.00954688
Spcificity	1	0.979167	0.979167	1	0.958333	0.979167	1	0.979167	1	1	0.9875	0.0138193
Precision	1	0.979167	0.979592	1	0.96	0.979592	1	0.979592	1	1	0.987794	0.0133928
F1 Score	1	0.979167	0.989691	0.989474	0.979592	0.989691	1	0.989691	1	0.989474	0.990678	0.00722443
a：LH vs HT constructs the model at the OTU level b：A total of 10 samplings were performed, and Time represents the number of samplings
Time Indexc	first time	second time	third time	fourth time	fifth time	sixth time	seventh time	eighth time	ninth time	tenth time	Mean	SD
AUC	0.997396	0.977214	0.988281	0.99349	0.986328	0.983724	0.999349	0.980035	0.996962	0.964627	0.98674	0.0102904
Accuracy	0.989583	0.958333	0.958333	0.958333	0.947917	0.947917	0.989583	0.927083	0.96875	0.958333	0.960416	0.0179214
Sensitiviy	0.979167	0.9375	0.979167	0.9375	0.9375	0.958333	0.979167	0.895833	0.9375	0.916667	0.945833	0.0266798
Spcificity	1	0.979167	0.9375	0.979167	0.958333	0.9375	1	0.958333	1	1	0.975	0.0242957
Precision	1	0.978261	0.94	0.978261	0.957447	0.938776	1	0.955556	1	1	0.97483	0.0239673
F1 Score	0.989474	0.957447	0.959184	0.957447	0.947368	0.948454	0.989474	0.924731	0.967742	0.956522	0.959784	0.0183289
c：LH vs HT constructs the model at the species level
Time Indexd	first time	second time	third time	fourth time	fifth time	sixth time	seventh time	eighth time	ninth time	tenth time	Mean	SD
AUC	0.986111	0.973524	0.963542	0.959201	0.971571	0.962023	0.995009	0.961372	0.981337	0.943793	0.969748	0.014181
Accuracy	0.947917	0.9375	0.927083	0.90625	0.9375	0.927083	0.96875	0.916667	0.9375	0.9375	0.934375	0.016171
Sensitiviy	0.9375	0.895833	0.895833	0.8125	0.916667	0.916667	0.958333	0.9375	0.9375	0.895833	0.910417	0.0384712
Spcificity	0.958333	0.979167	0.958333	1	0.958333	0.9375	0.979167	0.895833	0.9375	0.979167	0.958333	0.027951
Precision	0.957447	0.977273	0.955556	1	0.956522	0.93617	0.978723	0.9	0.9375	0.977273	0.957646	0.0268409
F1 Score	0.947368	0.934783	0.924731	0.896552	0.93617	0.926316	0.968421	0.918367	0.9375	0.934783	0.932499	0.0177507
d：LH vs HT constructs the model at the genus level
Time Indexe	first time	second time	third time	fourth time	fifth time	sixth time	seventh time	eighth time	ninth time	tenth time	Mean	SD
AUC	0.970052	0.957465	0.951389	0.970486	0.966146	0.940972	0.982639	0.955295	0.972222	0.931424	0.959809	0.0148043
Accuracy	0.927083	0.90625	0.895833	0.916667	0.927083	0.90625	0.927083	0.916667	0.916667	0.895833	0.913542	0.0114583
Sensitiviy	0.979167	0.875	0.895833	0.875	0.895833	0.9375	0.958333	0.9375	0.895833	0.854167	0.910417	0.0384712
Spcificity	0.875	0.9375	0.895833	0.958333	0.958333	0.875	0.895833	0.895833	0.9375	0.9375	0.916666	0.0309008
Precision	0.886792	0.933333	0.895833	0.954545	0.955556	0.882353	0.901961	0.9	0.934783	0.931818	0.917697	0.0260193
F1 Score	0.930693	0.903226	0.895833	0.913043	0.924731	0.909091	0.929293	0.918367	0.914894	0.891304	0.913048	0.0127465
e：LH vs HT constructs the model at the family level
Time Indexf	first time	second time	third time	fourth time	fifth time	sixth time	seventh time	eighth time	ninth time	tenth time	Mean	SD
AUC	0.873047	0.88954	0.875217	0.872179	0.885851	0.889974	0.875868	0.885417	0.835503	0.845269	0.872786	0.0175197
Accuracy	0.802083	0.84375	0.791667	0.802083	0.854167	0.84375	0.822917	0.8125	0.78125	0.8125	0.816667	0.0229167
Sensitiviy	0.9375	0.770833	0.75	0.75	0.833333	0.791667	0.833333	0.6875	0.833333	0.75	0.79375	0.0655174
Spcificity	0.666667	0.916667	0.833333	0.854167	0.875	0.895833	0.8125	0.9375	0.729167	0.875	0.839583	0.0801744
Precision	0.737705	0.902439	0.818182	0.837209	0.869565	0.883721	0.816327	0.916667	0.754717	0.857143	0.839368	0.0562438
F1 Score	0.825688	0.831461	0.782609	0.791209	0.851064	0.835165	0.824742	0.785714	0.792079	0.8	0.811973	0.0230629
f：LH vs HT constructs the model at the orders level
Time Indexg	first time	second time	third time	fourth time	fifth time	sixth time	seventh time	eighth time	ninth time	tenth time	Mean	SD
AUC	0.862413	0.861545	0.863281	0.870009	0.861111	0.875434	0.876302	0.855035	0.813151	0.823351	0.856163	0.0200992
Accuracy	0.8125	0.78125	0.802083	0.802083	0.78125	0.8125	0.8125	0.78125	0.78125	0.791667	0.795833	0.0133398
Sensitiviy	0.8125	0.583333	0.9375	0.770833	0.8125	0.8125	0.875	0.645833	0.75	0.75	0.775	0.0976282
Spcificity	0.8125	0.979167	0.666667	0.833333	0.75	0.8125	0.75	0.916667	0.8125	0.833333	0.816667	0.082706
Precision	0.8125	0.965517	0.737705	0.822222	0.764706	0.8125	0.777778	0.885714	0.8	0.818182	0.819682	0.0613399
F1 Score	0.8125	0.727273	0.825688	0.795699	0.787879	0.8125	0.823529	0.746988	0.774194	0.782609	0.788886	0.0308611
g：LH vs HT constructs the model at the classes level
Time Indexh	first time	second time	third time	fourth time	fifth time	sixth time	seventh time	eighth time	ninth time	tenth time	Mean	SD
AUC	0.792535	0.76671	0.753472	0.756293	0.790148	0.807943	0.827908	0.748264	0.728082	0.693142	0.76645	0.0376687
Accuracy	0.729167	0.729167	0.729167	0.708333	0.739583	0.78125	0.770833	0.739583	0.697917	0.65625	0.728125	0.0337377
Sensitiviy	0.520833	0.625	0.5625	0.583333	0.75	0.666667	0.854167	0.645833	0.541667	0.75	0.65	0.101551
Spcificity	0.9375	0.833333	0.895833	0.833333	0.729167	0.895833	0.6875	0.833333	0.854167	0.5625	0.80625	0.108273
Precision	0.892857	0.789474	0.84375	0.777778	0.734694	0.864865	0.732143	0.794872	0.787879	0.631579	0.784989	0.0710659
F1 Score	0.657895	0.697674	0.675	0.666667	0.742268	0.752941	0.788462	0.712644	0.641975	0.685714	0.702124	0.0442888
h：LH vs HT constructs the model at the phylum level

## Sheet: Supplementary Data 3
Supplementary Data 3 | The RF model of LH vs LT using gut microbial markers at different levels was evaluated.
Timeb Indexa	first time	second time	third time	fourth time	fifth time	sixth time	seventh time	eighth time	ninth time	tenth time	Mean	SD
AUC	1	0.988636	1	1	1	0.986742	0.979167	1	0.994318	1	0.994886	0.00713943
Accuracy	1	0.932203	1	1	1	0.983051	0.983051	1	0.949153	1	0.984746	0.0233012
Sensitiviy	1	0.916667	1	1	1	1	1	1	0.9375	1	0.985417	0.0295363
Spcificity	1	1	1	1	1	0.909091	0.909091	1	1	1	0.981818	0.0363636
Precision	1	1	1	1	1	0.979592	0.979592	1	1	1	0.995918	0.0081632
F1 Score	1	0.956522	1	1	1	0.989691	0.989691	1	0.967742	1	0.990365	0.0148831
a：LH vs LT constructs the model at the OTU level b：A total of 10 samplings were performed, and Time represents the number of samplings
Time Indexc	first time	second time	third time	fourth time	fifth time	sixth time	seventh time	eighth time	ninth time	tenth time	Mean	SD
AUC	0.971591	0.967803	0.984848	0.99053	0.923295	0.977273	0.883523	0.982955	0.982008	0.998106	0.966193	0.0336435
Accuracy	0.966102	0.966102	0.915254	0.949153	0.966102	0.932203	0.949153	0.949153	0.949153	0.983051	0.952543	0.0182549
Sensitiviy	0.979167	1	0.895833	0.9375	1	0.9375	1	0.9375	0.958333	0.979167	0.9625	0.0333334
Spcificity	0.909091	0.818182	1	1	0.818182	0.909091	0.727273	1	0.909091	1	0.909091	0.090909
Precision	0.979167	0.96	1	1	0.96	0.978261	0.941176	1	0.978723	1	0.979733	0.0197786
F1 Score	0.979167	0.979592	0.945055	0.967742	0.979592	0.957447	0.969697	0.967742	0.968421	0.989474	0.970393	0.0119931
c：LH vs LT constructs the model at the species level
Time Indexd	first time	second time	third time	fourth time	fifth time	sixth time	seventh time	eighth time	ninth time	tenth time	Mean	SD
AUC	0.971591	0.950758	0.948864	0.948864	0.932765	0.945076	0.873106	0.981061	0.91572	0.99053	0.945833	0.0321128
Accuracy	0.881356	0.915254	0.915254	0.949153	0.966102	0.915254	0.898305	0.932203	0.898305	0.949153	0.922034	0.0253673
Sensitiviy	0.854167	0.9375	0.916667	0.958333	1	0.916667	0.9375	0.916667	0.9375	0.9375	0.93125	0.0349229
Spcificity	1	0.818182	0.909091	0.909091	0.818182	0.909091	0.727273	1	0.727273	1	0.881818	0.0999999
Precision	1	0.957447	0.977778	0.978723	0.96	0.977778	0.9375	1	0.9375	1	0.972673	0.0227942
F1 Score	0.921348	0.947368	0.946237	0.968421	0.979592	0.946237	0.9375	0.956522	0.9375	0.967742	0.950847	0.0165344
d：LH vs LT constructs the model at the genus level
Time Indexe	first time	second time	third time	fourth time	fifth time	sixth time	seventh time	eighth time	ninth time	tenth time	Mean	SD
AUC	0.943182	0.88447	0.914773	0.92803	0.854167	0.875947	0.818182	0.939394	0.895833	0.922348	0.897633	0.0380734
Accuracy	0.881356	0.847458	0.949153	0.915254	0.915254	0.915254	0.881356	0.915254	0.847458	0.881356	0.894915	0.0310682
Sensitiviy	0.854167	0.854167	0.958333	0.9375	0.9375	0.979167	0.916667	0.9375	0.854167	0.895833	0.9125	0.0435012
Spcificity	1	0.818182	0.909091	0.818182	0.818182	0.636364	0.727273	0.818182	0.818182	0.818182	0.818182	0.090909
Precision	1	0.953488	0.978723	0.957447	0.957447	0.921569	0.93617	0.957447	0.953488	0.955556	0.957133	0.0200931
F1 Score	0.921348	0.901099	0.968421	0.947368	0.947368	0.949495	0.926316	0.947368	0.901099	0.924731	0.933461	0.021043
e：LH vs LT constructs the model at the family level
Time Indexf	first time	second time	third time	fourth time	fifth time	sixth time	seventh time	eighth time	ninth time	tenth time	Mean	SD
AUC	0.852273	0.803977	0.857008	0.810606	0.840909	0.796402	0.786932	0.880682	0.854167	0.864583	0.834754	0.0308289
Accuracy	0.79661	0.881356	0.881356	0.79661	0.898305	0.779661	0.728814	0.711864	0.932203	0.864407	0.827119	0.0710248
Sensitiviy	0.770833	0.9375	0.895833	0.8125	0.916667	0.770833	0.708333	0.645833	1	0.895833	0.835417	0.106005
Spcificity	0.909091	0.636364	0.818182	0.727273	0.818182	0.818182	0.818182	1	0.636364	0.727273	0.790909	0.107948
Precision	0.973684	0.918367	0.955556	0.928571	0.956522	0.948718	0.944444	1	0.923077	0.934783	0.948372	0.0235725
F1 Score	0.860465	0.927835	0.924731	0.866667	0.93617	0.850575	0.809524	0.78481	0.96	0.914894	0.883567	0.055125
f：LH vs LT constructs the model at the orders level
Time Indexg	first time	second time	third time	fourth time	fifth time	sixth time	seventh time	eighth time	ninth time	tenth time	Mean	SD
AUC	0.844697	0.782197	0.874053	0.811553	0.875	0.77178	0.825758	0.820076	0.840909	0.861742	0.830777	0.0338137
Accuracy	0.762712	0.762712	0.898305	0.779661	0.898305	0.745763	0.711864	0.79661	0.830508	0.915254	0.810169	0.0681347
Sensitiviy	0.75	0.770833	0.916667	0.791667	0.9375	0.75	0.666667	0.770833	0.833333	0.958333	0.814583	0.0900665
Spcificity	0.818182	0.727273	0.818182	0.727273	0.727273	0.727273	0.909091	0.909091	0.818182	0.727273	0.790909	0.0710023
Precision	0.947368	0.925	0.956522	0.926829	0.9375	0.923077	0.969697	0.973684	0.952381	0.938776	0.945083	0.017121
F1 Score	0.837209	0.840909	0.93617	0.853933	0.9375	0.827586	0.790123	0.860465	0.888889	0.948454	0.872124	0.0508441
g：LH vs LT constructs the model at the classes level
Time Indexh	first time	second time	third time	fourth time	fifth time	sixth time	seventh time	eighth time	ninth time	tenth time	Mean	SD
AUC	0.71875	0.65625	0.706439	0.664773	0.839962	0.761364	0.766098	0.680871	0.846591	0.737689	0.737879	0.0634029
Accuracy	0.898305	0.813559	0.881356	0.881356	0.898305	0.79661	0.864407	0.779661	0.847458	0.847458	0.850847	0.0399655
Sensitiviy	0.958333	0.895833	0.916667	0.9375	0.958333	0.833333	0.9375	0.8125	0.875	0.875	0.9	0.0482327
Spcificity	0.636364	0.454545	0.727273	0.636364	0.636364	0.636364	0.545455	0.636364	0.727273	0.727273	0.636364	0.0813116
Precision	0.92	0.877551	0.93617	0.918367	0.92	0.909091	0.9	0.906977	0.933333	0.933333	0.915482	0.0170474
F1 Score	0.938776	0.886598	0.926316	0.927835	0.938776	0.869565	0.918367	0.857143	0.903226	0.903226	0.906983	0.0269956
h：LH vs LT constructs the model at the phylum level

## Sheet: Supplementary Data 4
Supplementary Data 4 | The GLM and SVM model of LH vs HH using gut microbial markers at OTU levels was evaluated.
Timeb Indexa	first time	second time	third time	fourth time	fifth time	sixth time	seventh time	eighth time	ninth time	tenth time	Mean	SD
AUC	0.69494	0.839286	0.716766	0.875992	0.858631	0.746528	0.712798	0.704365	0.769841	0.741071	0.766022	0.0641621
Accuracy	0.724638	0.869565	0.753623	0.898551	0.84058	0.782609	0.768116	0.782609	0.797101	0.768116	0.798551	0.0516276
Sensitiviy	0.619048	0.761905	0.666667	0.809524	0.904762	0.666667	0.619048	0.52381	0.714286	0.666667	0.695238	0.102574
Spcificity	0.770833	0.916667	0.791667	0.9375	0.8125	0.833333	0.833333	0.895833	0.833333	0.8125	0.84375	0.0520834
Precision	0.541667	0.8	0.583333	0.85	0.678571	0.636364	0.619048	0.6875	0.652174	0.608696	0.665735	0.0901564
F1 Score	0.577778	0.780488	0.622222	0.829268	0.77551	0.651163	0.619048	0.594595	0.681818	0.636364	0.676825	0.0830277
a：LH vs HH constructs the GLM model at the OTU level b：A total of 10 samplings were performed, and Time represents the number of samplings
Time Indexc	first time	second time	third time	fourth time	fifth time	sixth time	seventh time	eighth time	ninth time	tenth time	Mean	SD
AUC	0.797619	0.84127	0.710317	0.742063	0.794643	0.770833	0.840278	0.680556	0.793651	0.777778	0.774901	0.0491036
Accuracy	0.826087	0.84058	0.681159	0.73913	0.724638	0.797101	0.826087	0.753623	0.797101	0.768116	0.775362	0.0486103
Sensitiviy	0.761905	0.714286	0.761905	0.761905	0.857143	0.809524	0.714286	0.428571	0.714286	0.714286	0.72381	0.10817
Spcificity	0.854167	0.895833	0.645833	0.729167	0.666667	0.791667	0.875	0.895833	0.833333	0.791667	0.797917	0.0864269
Precision	0.695652	0.75	0.484848	0.551724	0.529412	0.62963	0.714286	0.642857	0.652174	0.6	0.625058	0.0802754
F1 Score	0.727273	0.731707	0.592593	0.64	0.654545	0.708333	0.714286	0.514286	0.681818	0.652174	0.661702	0.0645484
c：LH vs HH constructs the SVM model at the OTU level

## Sheet: Supplementary Data 5
Supplementary Data 5 | The GLM and SVM model of LH vs HT using gut microbial markers at different levels was evaluated.
Timeb Indexa	first time	second time	third time	fourth time	fifth time	sixth time	seventh time	eighth time	ninth time	tenth time	Mean	SD
AUC	0.87283	0.875	0.934896	0.899306	0.858941	0.941623	0.927083	0.87717	0.944661	0.891927	0.902344	0.0304291
Accuracy	0.875	0.875	0.9375	0.885417	0.84375	0.927083	0.927083	0.854167	0.947917	0.895833	0.896875	0.0343749
Sensitiviy	0.895833	0.854167	0.9375	0.8125	0.895833	0.958333	0.979167	0.875	0.9375	0.958333	0.910417	0.0502165
Spcificity	0.854167	0.895833	0.9375	0.958333	0.791667	0.895833	0.875	0.833333	0.958333	0.833333	0.883333	0.0536836
Precision	0.86	0.891304	0.9375	0.95122	0.811321	0.901961	0.886792	0.84	0.957447	0.851852	0.88894	0.0466291
F1 Score	0.877551	0.87234	0.9375	0.876404	0.851485	0.929293	0.930693	0.857143	0.947368	0.901961	0.898174	0.0338184
a：LH vs HT constructs the GLM model at the OTU level b：A total of 10 samplings were performed, and Time represents the number of samplings
Time Indexc	first time	second time	third time	fourth time	fifth time	sixth time	seventh time	eighth time	ninth time	tenth time	Mean	SD
AUC	0.920573	0.905382	0.959201	0.894097	0.894097	0.908854	0.963542	0.930122	0.934462	0.894531	0.920486	0.0246387
Accuracy	0.90625	0.864583	0.958333	0.895833	0.885417	0.885417	0.96875	0.90625	0.916667	0.854167	0.904167	0.0347985
Sensitiviy	0.895833	0.8125	0.9375	0.833333	0.854167	0.875	0.979167	0.916667	0.916667	0.833333	0.885417	0.0503893
Spcificity	0.916667	0.916667	0.979167	0.958333	0.916667	0.895833	0.958333	0.895833	0.916667	0.875	0.922917	0.030971
Precision	0.914894	0.906977	0.978261	0.952381	0.911111	0.893617	0.959184	0.897959	0.916667	0.869565	0.920062	0.0316063
F1 Score	0.905263	0.857143	0.957447	0.888889	0.88172	0.884211	0.969072	0.907216	0.916667	0.851064	0.901869	0.0365131
c：LH vs HT constructs the SVM model at the OTU level

## Sheet: Supplementary Data 6
Supplementary Data 6 | The GLM and SVM model of LH vs LT using gut microbial markers at different levels was evaluated.
Timeb Indexa	first time	second time	third time	fourth time	fifth time	sixth time	seventh time	eighth time	ninth time	tenth time	Mean	SD
AUC	0.981061	0.895833	0.954545	0.929924	0.924242	0.901515	0.877841	0.954545	0.892045	0.929924	0.924147	0.0310527
Accuracy	0.966102	0.932203	0.966102	0.881356	0.898305	0.915254	0.949153	0.881356	0.898305	0.949153	0.923729	0.0314818
Sensitiviy	0.958333	0.979167	1	0.875	0.895833	0.958333	1	0.854167	0.916667	0.979167	0.941667	0.05
Spcificity	1	0.727273	0.818182	0.909091	0.909091	0.727273	0.727273	1	0.818182	0.818182	0.845455	0.0999999
Precision	1	0.94	0.96	0.976744	0.977273	0.938776	0.941176	1	0.956522	0.959184	0.964967	0.0217934
F1 Score	0.978723	0.959184	0.979592	0.923077	0.934783	0.948454	0.969697	0.921348	0.93617	0.969072	0.95201	0.0211361
a：LH vs LT constructs the GLM model at the OTU level b：A total of 10 samplings were performed, and Time represents the number of samplings
Time Indexc	first time	second time	third time	fourth time	fifth time	sixth time	seventh time	eighth time	ninth time	tenth time	Mean	SD
AUC	0.901515	0.950758	0.867424	0.964015	0.975379	0.918561	0.909091	0.914773	0.965909	0.994318	0.936174	0.0377084
Accuracy	0.847458	0.915254	0.898305	0.966102	0.915254	0.779661	0.864407	0.864407	0.949153	0.949153	0.894915	0.0540251
Sensitiviy	0.833333	0.916667	0.916667	1	0.895833	0.729167	0.875	0.854167	0.958333	0.9375	0.891667	0.0714434
Spcificity	0.909091	0.909091	0.818182	0.818182	1	1	0.818182	0.909091	0.909091	1	0.909091	0.0704178
Precision	0.97561	0.977778	0.956522	0.96	1	1	0.954545	0.97619	0.978723	1	0.977937	0.0167241
F1 Score	0.898876	0.946237	0.93617	0.979592	0.945055	0.843373	0.913043	0.911111	0.968421	0.967742	0.930962	0.0387252
c：LH vs LT constructs the SVM model at the OTU level

## Sheet: Supplementary Data 7
Supplementary Data 7 | The LODO validation verifies the AUC of the model trained by different characteristics of LHvsHH
Testing set Characteristics of use	study1	study24	study5
alla	0.5433	0.5089	0.7404
pb	0.6614	0.5497	0.7698
impc	0.8074	0.8342	0.749
imp36d	0.8408	0.836	0.7176
imp18e	0.8795	0.8983	0.7767
imp9f	0.834	0.9075	0.6665
imp4g	0.7932	0.8781	0.5878
a: all OTU b: FDR-corrected p-value < 0.05 c:all gut mirobiota biomarker d: top 36 gut mirobiota biomarker e: top 18 gut mirobiota biomarker f: top 9 gut mirobiota biomarke g: top 4 gut mirobiota biomarke Training set: all samples (excluding testing sets)

## Sheet: Supplementary Data 8
Supplementary Data 8 | The LODO validation verifies the AUC of the model trained by different characteristics of LHvsHT
Testing set Characteristics of use	Study1	Study24	Study36	Study5
alla	0.9722	1	0.9698	0.9416
pb	0.977	1	0.9714	0.9529
impc	0.9994	1	0.9776	0.9664
imp31d	0.9948	1	0.9884	0.9563
imp15e	0.9875	1	0.9887	0.9487
imp7f	0.9875	1	0.9794	0.9286
imp3g	0.9634	0.9979	0.9638	0.8992
a: all OTU b: FDR-corrected p-value < 0.05 c:all gut mirobiota biomarker d: top 31 gut mirobiota biomarker e: top 15 gut mirobiota biomarker f: top 7 gut mirobiota biomarke g: top 3 gut mirobiota biomarke Training set: all samples (excluding testing sets)

## Sheet: Supplementary Data 9
Supplementary Data 9 | The RF model of LH vs HAa using gut microbial co-biomarkers
Timeb Index	first time	second time	third time	fourth time	fifth time	sixth time	seventh time	eighth time	ninth time	tenth time	Mean	SD
AUC	0.979771	0.986111	0.981582	0.969656	0.970864	0.966636	0.961504	0.976298	0.983998	0.990942	0.976736	0.00891045
Accuracy	0.931624	0.974359	0.957265	0.948718	0.940171	0.931624	0.940171	0.974359	0.948718	0.974359	0.952137	0.0163067
Sensitiviy	0.898551	0.956522	0.956522	0.942029	0.898551	0.884058	0.898551	0.985507	0.927536	0.956522	0.930435	0.0322768
Spcificity	0.979167	1	0.958333	0.958333	1	1	1	0.958333	0.979167	1	0.983333	0.0181622
Precision	0.984127	1	0.970588	0.970149	1	1	1	0.971429	0.984615	1	0.988091	0.0128172
F1 Score	0.939394	0.977778	0.963504	0.955882	0.946565	0.938462	0.946565	0.978417	0.955224	0.977778	0.957957	0.0149369
a：HA stands for high-altitude people, including high-altitude Han and Tibetans b：A total of 10 samplings were performed, and Time represents the number of samplings

## Sheet: Supplementary Data 10
Supplementary Data 10 | Raw data information
UP_Seq_ID	published or not	title	country	Region	primers	seq_line	LH number	HH number	LT number	HT number
PRJCA001483	yes	Impacts of the Plateau Environment on the Gut Microbiota and Blood Clinical Indexes in Han and Tibetan Individuals	China	V3-V4	unknow	Ion S5 XL	96	50	0	91
PRJNA381333	yes	Correlations between gut microbiota community structures of Tibetans and geography	China	V4	515F（GTGCCAGCMGCCGCGGTAA）and 806R（GGACTACVSGGGTAT-CTAAT）	Illumina MiSeq	0	0	0	65
PRJNA507100	yes	Gut bacterial community diversity in healthy Tibetan and Han college students	China	V3-V4	341F (5′-ACTCCTACGGG AGGCAGCA-3′) and 806R (5′-GGACTACHVGGGT WTCTAAT-3′)	Illumina MiSeq	0	20	0	20
PRJNA665364	yes	Human gut-derived B. longum subsp. longum strains protect against aging in a D-galactose-induced aging mouse model	China	V3–V4	341F：5′-CCTAYGGGRBGCASCAG-3′ and 806R：5′-GGACTACNNGGGTATCTAAT-3′	Illumina HiSeq 2000	89	0	0	0
PRJNA699380	yes	Distinguishing feature of gut microbiota in Tibetan highland coronary artery disease patients and its link with diet	China	V3–V4	341F(CCTACGGGNGGCWGCAG) and 805R(GACTACHVGGGTATCTAATCC)	Illumina Miseq	35	35	0	34
PRJCA002832	yes	Migration effects on the intestinal microbiota of Tibetans	China	V3–V4	341F (5′-CCTACGGGNGGCWGCAG-3′) and 805R (5′- GACTACHVGGGTATCTAATCC-3′)	Illumina MiSeq	43	0	60	30
PRJNA578008	yes	Gut microbiota of Tibetans and Tibetan pigs varies between high and low altitude environments	China	V4	515F: 5′-GTG CCA GCM GCC GCG GTA A-3′, 806 R: 5′-XXXXXX GGA CTA CHV GGG TWT CTA AT-3′	Illumina MiSeq 2 × 250	22	0	0	0

[truncated: 1 more sheets: Supplementary Data 11]
